# Supplementary material for: Microenvironmental niches dictate divergent fibroblast fates in reversible versus progressive lung fibrosis
Source: eBioMedicine. 2026 Jan 30;124:106142. doi: 10.1016/j.ebiom.2026.106142 (PMC12878701; doi:10.1016/j.ebiom.2026.106142)
Supplement: Supplementary Table S1 — Sample and demographic information. Abbreviations: ASS-ILD = antisynthetase syndrome–associated interstitial lung disease; CTD-ILD = connective tissue disease–associated interstitial lung disease; CTRL = control; HD Visium = high-definition Visium spatial transcriptomics; IF = immunofluorescence; IHC = immunohistochemistry; IPF = idiopathic pulmonary fibrosis; OP = organising pneumonia; RA-ILD = rheumatoid arthritis–associated interstitial lung disease; scRNA-seq = single-cell RNA sequencing; SLE-ILD = systemic lupus erythematosus–associated interstitial lung disease; SSc-ILD = systemic sclerosis–associated interstitial lung disease. [file mmc1.xlsx]

## Sheet: Sheet1
Supplementary Table 1: Sample and demographic information.
Donor_ID	Status	Sex	Age	Clinical_Diagnosis	Surgical Procedure	Sample Site	HD Visium	single cell RNA seq	IF/IHC	OP Cohort Comparison
CTRL1	Control	M	37	Brain Death(Non-pulmonary related)	Autopsy	Right upper lobe of the lung	Yes
CTRL2	Control	M	43	Brain Death(Non-pulmonary related)	Autopsy	Right upper lobe of the lung	Yes
CTRL3	Control	M	53	Brain Death(Non-pulmonary related)	Autopsy	Right upper lobe of the lung	Yes
CTRL4	Control	M	55	Brain Death(Non-pulmonary related)	Autopsy	Right upper lobe of the lung	Yes
CTRL5	Control	M	60	Brain Death(Non-pulmonary related)	Autopsy	Right upper lobe of the lung	Yes
CTRL6	Control	M	46	lung transplantation donor (Brain Death)	Procurement of donor lungs	Left upper lobe of the lung			Yes
CTRL7	Control	M	41	lung transplantation donor (Brain Death)	Procurement of donor lungs	Left lower lobe of the lung			Yes
CTRL8	Control	M	55	lung transplantation donor (Brain Death)	Procurement of donor lungs	Right upper lobe of the lung		Yes	Yes
CTRL9	Control	F	40	lung transplantation donor (Brain Death)	Procurement of donor lungs	Right upper lobe of the lung		Yes	Yes
CTRL10	Control	M	54	lung transplantation donor (Brain Death)	Procurement of donor lungs	Left upper lobe of the lung		Yes	Yes
CTRL11	Control	F	34	lung transplantation donor (Brain Death)	Procurement of donor lungs	Left lower lobe of the lung		Yes	Yes
OP1	OP	F	72	Pulmonary Nodule	right lower lobectomy	The outer basal segment of the right lower lobe	Yes		Yes
OP2	OP	M	57	pneumonia	right lower lobectomy	The dorsal segment of the right lower lobe	Yes			Yes
OP3	OP	M	53	Pulmonary Nodule	Wedge resection of the middle lobe of the left lung	The anterior segment of the left upper lobe	Yes		Yes	Yes
OP4	OP	M	52	Bronchiectasis and pneumonia	left upper lobectomy	The lingular segment of the left upper lobe	Yes
OP5	OP	M	42	pneumonia	right upper lobectomy	The apical segment of the right upper lobe				Yes
OP6	OP	F	38	Pulmonary Nodule	Wedge resection of the middle lobe of the right lung	The middle lobe of the right lung			Yes
OP7	OP	M	35	pneumonia	Wedge resection of the upper lobe of the right lung	Right upper lobe of the lung			Yes
OP8	OP	F	62	Pulmonary Nodule	Wedge resection of the lower lobe of the right lung	Right lower lobe of the lung				Yes
OP9	OP	F	67	pneumonia	Wedge resection of the lower lobe of the right lung	Right lower lobe of the lung
OP10	OP	M	55	Pulmonary Nodule	Wedge resection of the upper lobe of the left lung	Left upper lobe of the lung				Yes
OP11	OP	M	68	Pulmonary Nodule	Wedge resection of the upper lobe of the left lung	Left upper lobe of the lung				Yes
OP12	OP	M	56	Pulmonary Nodule	Wedge resection of the upper lobe of the right lung	Right upper lobe of the lung			Yes	Yes
OP13	OP	M	62	Pulmonary Nodule	Wedge resection of the upper lobe of the right lung	Right upper lobe of the lung			Yes	Yes
OP14	OP	M	56	Pulmonary Nodule	right upper lobectomy	The apical segment of the right upper lobe
OP15	OP	M	32	Hemoptysis; Pulmonary Nodule	right upper lobectomy	The anterior segment of the right upper lobe
OP16	OP	M	62	pneumonia	right lower lobectomy	The outer basal segment of the right lower lobe				Yes
OP17	OP	M	50	Pulmonary Nodule	Wedge resection of the lower lobe of the right lung	The outer basal segment of the right lower lobe
OP18	OP	M	50	Inflammatory pseudotumor	right upper lobectomy	The apical segment of the right upper lobe
OP19	OP	M	56	pneumonia	left lower lobectomy	Left lower lobe of the lung				Yes
OP20	OP	F	69	pneumonia	Percutaneous lung biopsy	Right lower lobe of the lung				Yes
OP21	OP	M	64	Pulmonary Nodule	Percutaneous lung biopsy	Left upper lobe of the lung				Yes
OP22	OP	M	67	pneumonia	Percutaneous lung biopsy	Right lower lobe of the lung				Yes
OP23	OP	M	42	Pulmonary Nodule	Percutaneous lung biopsy	Right lower lobe of the lung				Yes
OP24	OP	M	39	pneumonia	Percutaneous lung biopsy	Right upper lobe of the lung				Yes
OP25	OP	M	44	Pulmonary Nodule	Percutaneous lung biopsy	Left lower lobe of the lung				Yes
OP26	OP	M	57	pneumonia	Percutaneous lung biopsy	Left lower lobe of the lung				Yes
OP27	OP	F	63	Pulmonary Nodule	Percutaneous lung biopsy	Right upper lobe of the lung				Yes
OP28	OP	M	41	Pulmonary Nodule	Percutaneous lung biopsy	Left upper lobe of the lung				Yes
OP29	OP	M	52	Pulmonary Nodule	Percutaneous lung biopsy	Left upper lobe of the lung				Yes
CTD1	CTD	M	68	RA-ILD	Bilateral lung transplantation	The basal segment of the right lower lobe of the lung	Yes	Yes
CTD2	CTD	M	55	RA-ILD	Bilateral lung transplantation	The basal segment of the right lower lobe of the lung	Yes	Yes
CTD3	CTD	M	70	RA-ILD	Bilateral lung transplantation	The basal segment of the right lower lobe of the lung	Yes	Yes
CTD4	CTD	M	62	RA-ILD	Bilateral lung transplantation	The basal segment of the right lower lobe of the lung	Yes
CTD5	CTD	M	65	Systemic Sclerosis (SSc)-ILD	Bilateral lung transplantation	The basal segment of the right lower lobe of the lung	Yes
CTD6	CTD	M	52	antisynthetase syndrome (ASS)-ILD	Bilateral lung transplantation	The basal segment of the right lower lobe of the lung			Yes
CTD7	CTD	M	37	antisynthetase syndrome (ASS)-ILD	Bilateral lung transplantation	The basal segment of the right lower lobe of the lung			Yes
CTD8	CTD	M	60	Systemic Sclerosis (SSc)-ILD	Bilateral lung transplantation	The basal segment of the right lower lobe of the lung
CTD9	CTD	M	55	RA-ILD	Bilateral lung transplantation	The basal segment of the right lower lobe of the lung
CTD10	CTD	M	54	RA-ILD	Bilateral lung transplantation	The basal segment of the right lower lobe of the lung
CTD11	CTD	F	57	Sjögren’s Syndrome (SS)-ILD	Bilateral lung transplantation	The basal segment of the right lower lobe of the lung
CTD12	CTD	M	64	antisynthetase syndrome (ASS)-ILD	Bilateral lung transplantation	The basal segment of the right lower lobe of the lung			Yes
CTD13	CTD	M	68	RA-ILD	Bilateral lung transplantation	The basal segment of the right lower lobe of the lung
CTD14	CTD	F	57	Systemic Lupus Erythematosus (SLE)-ILD	Bilateral lung transplantation	The basal segment of the right lower lobe of the lung			Yes
CTD15	CTD	M	65	RA-ILD	Bilateral lung transplantation	The basal segment of the right lower lobe of the lung			Yes
CTD16	CTD	M	55	RA-ILD	Bilateral lung transplantation	The basal segment of the right lower lobe of the lung			Yes
CTD17	CTD	M	63	Systemic Lupus Erythematosus (SLE)-ILD	Bilateral lung transplantation	The basal segment of the right lower lobe of the lung
CTD18	CTD	M	64	RA-ILD	Bilateral lung transplantation	The basal segment of the right lower lobe of the lung
CTD19	CTD	M	40	Systemic Sclerosis (SSc)-ILD	Bilateral lung transplantation	The basal segment of the right lower lobe of the lung
IPF1	IPF	M	71	IPF	Bilateral lung transplantation	The basal segment of the right lower lobe of the lung	Yes	Yes		Yes
IPF2	IPF	M	64	IPF	Bilateral lung transplantation	The basal segment of the right lower lobe of the lung	Yes	Yes		Yes
IPF3	IPF	M	68	IPF	Bilateral lung transplantation	The basal segment of the right lower lobe of the lung	Yes	Yes		Yes
IPF4	IPF	M	53	IPF	Bilateral lung transplantation	The basal segment of the right lower lobe of the lung		Yes		Yes
IPF5	IPF	M	68	IPF	Bilateral lung transplantation	The basal segment of the right lower lobe of the lung		Yes		Yes
IPF6	IPF	M	68	IPF	single lung transplantation (right)	The basal segment of the right lower lobe of the lung
IPF7	IPF	M	60	IPF	single lung transplantation (right)	The basal segment of the right lower lobe of the lung			Yes
IPF8	IPF	M	67	IPF	single lung transplantation (right)	The basal segment of the right lower lobe of the lung			Yes
IPF9	IPF	M	55	IPF	Bilateral lung transplantation	The basal segment of the right lower lobe of the lung
IPF10	IPF	M	59	IPF	Bilateral lung transplantation	The basal segment of the right lower lobe of the lung			Yes
IPF11	IPF	M	63	IPF	Bilateral lung transplantation	The basal segment of the right lower lobe of the lung			Yes
IPF12	IPF	M	57	IPF	Bilateral lung transplantation	The basal segment of the right lower lobe of the lung			Yes
IPF13	IPF	M	65	IPF	single lung transplantation (right)	The basal segment of the right lower lobe of the lung			Yes
Abbreviations: ASS-ILD = antisynthetase syndrome–associated interstitial lung disease; CTD-ILD = connective tissue disease–associated interstitial lung disease; CTRL = control; HD Visium = high-definition Visium spatial transcriptomics; IF = immunofluorescence; IHC = immunohistochemistry; IPF = idiopathic pulmonary fibrosis; OP = organizing pneumonia; RA-ILD = rheumatoid arthritis–associated inte…
