# Supplementary material for: Microenvironmental niches dictate divergent fibroblast fates in reversible versus progressive lung fibrosis
Source: eBioMedicine. 2026 Jan 30;124:106142. doi: 10.1016/j.ebiom.2026.106142 (PMC12878701; doi:10.1016/j.ebiom.2026.106142)
Supplement: Supplementary Table S2 — Comparison of Clinical and Pathological Features Between Surgically Resected and Biopsy-Confirmed Steroid-Responsive OP Cohorts. Data are presented as n (%), mean and standard deviation (SD), or median and interquartile range (IQR; [Q3−Q1]). P-values were calculated using the Mann–Whitney U test for continuous variables (Age) and Fisher's exact test for categorical variables (Sex, Clinical Diagnosis, Sample Site). [file mmc2.xlsx]

## Sheet: Sheet 1
Supplementary Table 2. Comparison of Clinical and Pathological Features Between Surgically Resected and Biopsy-Confirmed Steroid-Responsive OP Cohorts.
	Surgical Resection	Biopsy+Steroid	Total	P-value
	(N=10)	(N=10)	(N=20)
Age (Years)
Mean (SD)	57.3 (7.01)	53.8 (11.7)	55.6 (9.54)	0.447
Median [Q3, Q1]	56.5 [55.3, 62.0]	54.5 [42.5, 63.8]	56.5 [50.0, 62.3]
Sex
Male	9 (90.0%)	8 (80.0%)	17 (85.0%)	1
Female	1 (10.0%)	2 (20.0%)	3 (15.0%)
Clinical Diagnosis
Pneumonia	4 (40.0%)	4 (40.0%)	8 (40.0%)	1
Pulmonary Nodule	6 (60.0%)	6 (60.0%)	12 (60.0%)
Sample Site				1
Lower Lobe	4 (40.0%)	5 (50.0%)	9 (45.0%)
Upper Lobe	6 (60.0%)	5 (50.0%)	11 (55.0%)
Data are presented as n (%), mean (SD), or median [IQR]. P-values were calculated using the Mann-Whitney U test for continuous variables (Age) and Fisher's exact test for categorical variables (Sex, Clinical Diagnosis, Sample Site). Abbreviations: OP = organising pneumonia; SD = standard deviation.
