# Supplementary material for: Microenvironmental niches dictate divergent fibroblast fates in reversible versus progressive lung fibrosis
Source: eBioMedicine. 2026 Jan 30;124:106142. doi: 10.1016/j.ebiom.2026.106142 (PMC12878701; doi:10.1016/j.ebiom.2026.106142)
Supplement: Supplementary Table S3 — Master list of cell lines, antibodies, and key reagents. Abbreviations: ACTA2 = alpha-smooth muscle actin (α-SMA); CD19 = cluster of differentiation 19; CD68 = cluster of differentiation 68; CD74 = cluster of differentiation 74; CTHRC1 = collagen triple helix repeat containing 1; FCN1 = ficolin 1; FABP4 = fatty acid binding protein 4; IF = immunofluorescence; LTF = lactotransferrin; MAC = macrophage; MIF = macrophage migration inhibitory factor; MRC-5 = human fetal lung fibroblast cell line; NR3C1 = nuclear receptor subfamily 3 group C member 1 (glucocorticoid receptor); PARP1 = Poly(ADP-ribose) polymerase 1; PBMCs = peripheral blood mononuclear cells; SFTPC = surfactant protein C; SCGB1A1 (CC10/CC16) = secretoglobin family 1A member 1 (club cell secretory protein); SPP1 = secreted phosphoprotein 1 (osteopontin, OPN); TGFB1 = transforming growth factor beta 1 (TGF-β1); WB = western blot. [file mmc3.xlsx]

## Sheet: Sheet1
Supplementary Table S3. Master list of cell lines, antibodies, and key reagents.
Type	Target/Name	Supplier	Catalogue Number	RRID	Notes (Application, Dilution)
Antibody	Glucocorticoid Receptor (NR3C1)	Proteintech	24050-1-AP	AB_2813890	WB (1:1000), IF (1:200)
Antibody	SFTPC	Proteintech	10774-1-AP	AB_2185497	IF (1:200)
Antibody	Collagen I	Proteintech	66761-1-Ig	AB_2882107	IF (1:200)
Antibody	CD19	BioLegend	555412	AB_395812	Flow Cytometry (1:200)
Antibody	CD19	Immunoway Biotechnology	YM4248	Not available	IF (1:200)
Antibody	Cytokeratin 5	Immunoway Biotechnology	YM8114	Not available	IF (1:200)
Antibody	CD74	ServiceBio	GB115427	AB_3665805	IF (1:200)
Antibody	MIF	Proteintech	83199-2-RR	AB_3670887	IF (1:200)
Antibody	Human IgJ	Abcam	ab105229	AB_10712358	IF (1:200)
Antibody	Human IgD	Proteintech	67538-1-Ig	AB_2882757	IF (1:200)
Antibody	Cleaved PARP1	Proteintech	60555-1-Ig	Not available	IF (1:200)
Antibody	Caspase-3	ServiceBio	GB12532	Not available	IF (1:200)
Antibody	Cytokeratin 17	Immunoway Biotechnology	YM6165	Not available	IF (1:200)
Antibody	SCGB1A1/CC10	Proteintech	26909-1-AP	AB_2880680	IF (1:200)
Antibody	LTF	Proteintech	68509-1-Ig	AB_3085218	IF (1:200)
Antibody	CD68	ImmunoWay	YM3050	AB_2923241	IF (1:200)
Antibody	Human IgM	Abcam	ab200541	AB_3099457	IF (1:200)
Antibody	β-actin	ServiceBio	GB15001	Not available	WB (1:1000)
Antibody	CTHRC1	Proteintech	16534-1-AP	AB_2087511	WB (1:1000)
Antibody	Cleaved Caspase-3	ServiceBio	GB11532	AB_3096316	IF (1:200)
Antibody	ACTA2( alpha–smooth muscle actin)	Proteintech	14395-1-AP	AB_2223009	WB (1:1000), IF (1:200)
Antibody	Fibronectin	Proteintech	66042-1-Ig	AB_11182385	WB (1:1000), IF (1:200)
Antibody	FABP4	ServiceBio	GB115466-100	Not available	IF (1:200)
Antibody	SPP1	Abcam	ab166709	AB_2936514	IF (1:200)
Antibody	FCN1	ServiceBio	GB113616-100	Not available	IF (1:1500)
Cell Line	MRC-5	Procell	CL-0161	CVCL_0440	Passages P5-P20
Kit	Pan B Cell Isolation Kit	Miltenyi Biotec	130-101-638	Not available	Negative selection of untouched human Pan B cells from PBMCs using biotin–antibody cocktail depletion and Anti-Biotin MicroBeads
Reagent	TGFβ1 Protein	MCE	HY-P70433	Not available	2.5 ng/mL
Reagent	Dexamethasone phosphate	MCE	HY-B1829A	Not available	10^-6M
Reagent	MIF Protein	MCE	HY-P70288	Not available	50ng/mL
Reagent	MIF098	MCE	HY-147390	Not available	5 μM
Reagent	Milatuzumab	MCE	HY-P99731	Not available	5 μg/mL
Abbreviations: ACTA2 = alpha-smooth muscle actin (α-SMA); CD19 = cluster of differentiation 19; CD68 = cluster of differentiation 68; CD74 = cluster of differentiation 74; CTHRC1 = collagen triple helix repeat containing 1; FCN1 = ficolin 1; FABP4 = fatty acid binding protein 4; IF = immunofluorescence; LTF = lactotransferrin; MAC = macrophage; MIF = macrophage migration inhibitory factor; MRC-5 …
